# Supplementary material for: Combined use of drug-eluting stent and drug-coated balloon for tandem lesion with spontaneously recanalized coronary thrombus: insights from optical coherence tomography
Source: Eur Heart J Case Rep. 2026 Mar 12;10(3):ytag194. doi: 10.1093/ehjcr/ytag194 (PMC13012605; doi:10.1093/ehjcr/ytag194)
Supplement: ytag194_Supplementary_Data [file ytag194_supplementary_data.zip]

Archive with 3 entries (3 files):
- OCT file 720.mp4
- RCA post.mp4
- RCA pre.mp4
